# Supplementary material for: MERTK Inhibition as a Targeted Novel Cancer Therapy
Source: Int J Mol Sci. 2024 Jul 12;25(14):7660. doi: 10.3390/ijms25147660 (PMC11277220; doi:10.3390/ijms25147660)
Supplement: Supplementary file 1 [file ijms-25-07660-s001.zip]

Archive with 1 entries (1 files):
- ijms-3066412-supplementary.pdf
